# Supplementary material for: Polyploidy-associated paramutation in Arabidopsis is determined by small RNAs, temperature, and allele structure
Source: PLoS Genet. 2021 Mar 9;17(3):e1009444. doi: 10.1371/journal.pgen.1009444 (PMC7978347; doi:10.1371/journal.pgen.1009444)
Supplement: S1 Table — (XLSX) [file pgen.1009444.s007.xlsx]

## Sheet: Sheet1
ID		Number of reads						Files
Name	GEO accession number	Total reads	Trimmed reads 18-26 nt	Genome + HPT mapping reads	HPT region mapping (18-26nt)	HPT region (21 nt)	HPT region (24 nt)	genome mapping sRNA file	HPT+flanking mapping sRNA file	raw file
RRRR_inf_T	GSM4947435	9776699	8433722	6832863	2513	1518	63	125035_TAIR10.txt	125035_HPT.txt	125035.bam
SSSS_inf_T	GSM4947429	13518148	12135694	9854958	2150	103	1653	125036_TAIR10.txt	125036_HPT.txt	125036.bam
RR_inf_T	GSM4947436	12166771	10740873	8744828	1686	1036	67	125037_TAIR10.txt	125037_HPT.txt	125037.bam
SS_inf_T	GSM4947430	15408681	13892802	11296709	2666	121	2118	125038_TAIR10.txt	125038_HPT.txt	125038.bam
RgRgRgRg_inf_T	GSM4947437	14007638	12795470	10396505	1332	45	1063	125039_TAIR10.txt	125039_HPT.txt	125039.bam
SgSgSgSg_inf_T	GSM4947433	13636238	12772419	10272427	2072	61	1774	125040_TAIR10.txt	125040_HPT.txt	125040.bam
RgRg_inf_T	GSM4947438	11226195	10104363	8126119	2837	96	2194	125041_TAIR10.txt	125041_HPT.txt	125041.bam
SgSg_inf_T	GSM4947434	8036959	7523061	6020272	1595	61	1330	125042_TAIR10.txt	125042_HPT.txt	125042.bam
R∆2R∆2R∆2R∆2_inf_T	GSM4947431	10168206	9115507	7354325	1178	50	976	125043_TAIR10.txt	125043_HPT.txt	125043.bam
R∆2R∆2_inf_T	GSM4947432	14496981	12145776	9869836	1253	58	1006	125045_TAIR10.txt	125045_HPT.txt	125045.bam
F1_RRSS_inf_T	GSM4947427	11258707	9838710	8110134	1403	306	784	125047_TAIR10.txt	125047_HPT.txt	125047.bam
F1_SSRR_inf_T	GSM4947428	11175633	9929589	8123657	1413	335	820	125048_TAIR10.txt	125048_HPT.txt	125048.bam
SSSS_ctr	GSM4947425	13254567	11676373	9464113	2106	104	1627	125050_TAIR10.txt	125050_HPT.txt	125050.bam
SSSS_nrpd1	GSM4947426	8260873	5766537	5319947	76	16	18	125051_TAIR10.txt	125051_HPT.txt	125051.bam
WWWW	GSM4947421	31997001	14937278	12843176	20	2	3	45817_TAIR10.txt	45817_HPT.txt	45817.bam
WW	GSM4947424	25360407	12543605	10982601	7	3	0	45818_TAIR10.txt	45818_HPT.txt	45818.bam
RRRR	GSM4947419	28045460	14265512	12507994	5682	3884	141	45819_TAIR10.txt	45819_HPT.txt	45819.bam
SSSS	GSM4947420	69917492	36321123	31853033	4573	287	2657	45820_TAIR10.txt	45820_HPT.txt	45820.bam
RR	GSM4947422	30861394	12573009	11251628	3720	2538	95	45822_TAIR10.txt	45822_HPT.txt	45822.bam
SS	GSM4947423	33782166	16643148	14641348	2107	115	1250	45823_TAIR10.txt	45823_HPT.txt	45823.bam
