# Supplementary material for: Polyploidy-associated paramutation in Arabidopsis is determined by small RNAs, temperature, and allele structure
Source: PLoS Genet. 2021 Mar 9;17(3):e1009444. doi: 10.1371/journal.pgen.1009444 (PMC7978347; doi:10.1371/journal.pgen.1009444)
Supplement: S2 Table — Each tab provides the numerical data and basic statistics for one figure in this study. (XLSX) [file pgen.1009444.s008.xlsx]

## Sheet: Figure_2
Figure 2B										Figure 2C
tetraploid_F2	10C			19C			24C			diploid_F2	10C			19C			24C
	RSRS	RWRW		RSRS	RWRW		RSRS	RWRW			RS	RW		RS	RW		RS	RW
Germinated	78	100		99	100		100	100		Germinated	48	50		50	49		50	49
	58	99		98	100		79	100			50	45		48	50		50	50
	92	99		98	100		100	100			42	50		50			48	50
	95	86		100	100		100	99			48			50			50
	97	86		100	100		99	80			44			50			49
	79	100		99	100		99	80						49			50
	94	79		100	100		100	100		Sum_germinated	232	145		297	99		297	149
	98	100		100	100		100	78		(different F2 populations/technical replicates)	(2/3)	(1/3)		(2/3)	(1/3)		(2/3)	(1/3)
	96	100		100	100		100	99
	98	100		100	100		97	80		Hyg_resistant	39	35		38	40		40	40
		100			100			100			36	33		33	40		41	38
					100						35	34		40			38	37
Sum_germinated	885	1049		994	1200		974	1016			39			27			37
(different F2 populations/technical replicates)	(4/3)	(4/3)		(4/3)	(4/3)		(4/3)	(4/3)			35			39			37
														40			42
Hyg_resistant	72	88		74	76		91	94		Sum_resistant	184	102		217	80		235	115
	57	86		65	83		66	90		Sum_sensitive	48	43		80	19		62	34
	77	78		62	84		82	91		X2	2.2989	1.6759		0.59371	1.7811		2.6947	0.37808
	87	78		84	90		73	97		p-value	0.1295	0.1955		0.441	0.18		0.1007	0.5386
	92	80		78	87		74	75
	68	86		49	93		76	76		Percent_resistant	81.25	70		76	81.6327		80	81.6327
	80	64		51	83		75	93			72	73.3333		68.75	80		82	76
	78	67		61	81		69	70			83.3333	68		80			79.1667	74
	79	96		79	88		76	90			81.25			54			74
	81	88		83	88		61	70			79.5455			78			75.5102
		86			88			86		Mean_percentage	79.4758	70.4444		71.35	80.8163		78.1354	77.2109
					84					Standard deviation	4.38944	2.6943		10.5883	1.15446		3.29653	3.95778
Sum_resistant	771	897		686	1025		743	932
Sum_sensitive	114	152		308	175		231	84
										T-test comparison
X2	334.53	532.83		2928.7	619.29		1581.3	113.39		Welch two sample T-test		10C RW / 10C RS			19C RW / 19C RS			24C RW / 24C RS
p-value	< 2.2e-16	< 2.2e-16		< 2.2e-16	< 2.2e-16		< 2.2e-16	< 2.2e-16		t-value		3.6058			-1.9701			0.33997
										degree of freedom		5.9268			4.2264			3.6917
Percent_resistant	92.3077	88		74.7475	76		91	94		p-value		0.01153			0.1164			0.7523
	98.2759	86.8687		66.3265	83		83.5443	90
	83.6957	78.7879		63.2653	84		82	91
	91.5789	90.6977		84	90		73	97.9798
	94.8454	93.0233		78	87		74.7475	93.75
	86.0759	86		49.4949	93		76.7677	95
	85.1064	81.0127		51	83		75	93
	79.5918	67		61	81		69	89.7436
	82.2917	96		79	88		76	90.9091
	82.6531	88		83	88		62.8866	87.5
		86			88			86
					84
Mean_percentage	87.6422	85.5809		68.9834	85.4167		76.3946	91.7166
Standard deviation	6.1915	7.84924		12.6645	4.52183		7.81366	3.45642
T-test comparison		10C RWRW / 10C RSRS			19C RWRW / 19C RSRS			24C RWRW / 24C RSRS
Welch two sample T-test
t-value		0.6711			-3.9013			-5.7136
degree of freedom		18.66			10.913			12.141
p-value		0.5104			0.002508			9.277e-05

## Sheet: Figure_4
Figure 4
Tetraploid_F2	reciprocal wild type		reciprocal Cas9 mutant alleles
	RWRW	RSRS	RSRS_nrpd1	RSRS_rdr2
Germinated	50	50	50	50
	50	50	50	40
	50	50	50	50
	50	40	50	50
	40	50	50	50
	50	40	50	50
	50	50	49
	50	50	50
	50	50	50
	50	50	50
	50	50	50
		50	40
Sum_germinated	540	580	589	290
(different F2 populations /technical replicate)	(11/1)	(12/1)	(11/1)	(6/1)
Hyg_resistant	47	41	47	36
	47	44	46	38
	46	40	46	50
	46	33	49	41
	38	38	46	45
	47	35	45	47
	49	38	47
	46	34	46
	45	41	49
	47	37	47
	47	41	43
		34	36
Sum_resistant	505	456	547	257
Sum_sensitive	35	124	42	33
X2	27.429	743.13	41.326	79.449
p-value	1.63e-07	2.2e-16	1.289e-10	2.2e-16
Percent_resistant	94	82	92	72
	94	88	92	95
	92	80	98	100
	92	82.5	92	82
	95	76	90	90
	94	87.5	95.9184	94
	98	76	92
	92	68	98
	90	82	94
	94	74	86
	94	82	90
		68
Mean_percentage	93.5455	78.8333	92.7199	88.8333
Standard deviation	2.06706	6.59316	3.60074	10.2062
T-test comparison		RSRS / RWRW	RSRS_nrpd1 / RWRW	RSRS_rdr2 / RWRW
Welch two sample T-test
t-value		7.3461	0.65937	1.1185
degree of freedom		13.317	15.945	5.2249
p-value		4.881e-06	0.5191	0.3121

## Sheet: Figure_5
Figure 5A																Figure 5C
Sample	RR	RR+hp1	RRRR	RRRR+hp1		RR	RR+hp2	RRRR	RRRR+hp2		RR	RR+hp3	RRRR	RRRR+hp3			Biological replicate	Diploid					Tetraploid
Root_length[cm]	0.830431	0.458025	0.88635	0.810147		0.570121	0.2351	1.08646	0.43999		0.244741	0.135908	0.730991	0.164826				RR	RR+hp1	RR+hp2	RR+hp3		RRRR	RRRR+hp1	RRRR+hp2	RRRR+hp3
(of individual T1 plants )	0.916586	0.448909	1.09486	0.43151		0.702384	0.277621	0.141028	0.495111		0.135212	0.125516	0.55667	0.180948		∆∆CT	A	0.03	0.535	2.41	0.995		0.201667	0.216667	0.941667	3.14667
	0.467445	0.56914	0.949766	0.919208		0.784837	0.35362	0.812387	0.191626		0.66844	0.167734	0.909325	0.193234		HPT vs SAND	B	-0.03	1.155	1.805	1.325		-0.193333	0.0116667	0.496667	2.93667
	0.9513	0.682675	1.05962	0.440072		0.44273	0.597556	0.947205	0.165361		0.67035	0.157478	0.571885	0.231362			C		2.09	1.465			-0.00833333	0.436667	1.07167
	0.897846	0.416169	0.627497	0.483752		0.761718	0.389299	1.02337	0.598595		0.558657	0.177173	0.487914	0.185515
	0.9914	0.67211	1.07008	0.257258		0.852137	0.169239	0.854524	0.229803		0.533939	0.161248	0.688725	0.146647
	1.01448	0.84799	0.976356	0.619443		0.812061	0.227526	0.879815	0.162453		0.547323	0.19088	0.142604	0.136589		Fold-change	A	0.97942	0.690159	0.188156	0.501736		0.869545	0.860551	0.520631	0.112917
	0.761256	0.175176	1.11668	0.577817		0.261069	0.416551	1.03035	0.269624		0.698105	0.174858	0.777872	0.120872		(2^-∆∆CT)	B	1.02101	0.449066	0.286181	0.399149		1.1434	0.991946	0.708742	0.13061
	1.06216	0.274522	1.12305	0.991398		0.758528	0.471427	0.392167	0.324959		0.81329	0.148939	0.398051	0.197029			C		0.234881	0.362236			1.00579	0.73884	0.475769
	0.401516	0.311873	0.941656	0.481188		0.62431	0.375741	0.282589	0.441462		0.695169	0.0754407	0.457362	0.166144
	0.603749	0.135425	0.56138	0.605236		0.618152	0.511676	1.14922			0.854224	0.217002	0.968469	0.140069		(biological replicate/technical replicate)		(2/2)	(3/2)	(3/2)	(2/2)		(3/2)	(3/2)	(3/2)	(2/2)
	1.16147	0.494673	0.548615	0.414772		0.413429	0.344819				0.701722	0.0471125	0.733657	0.201851		Mean_FC		1.00022	0.458035	0.278857	0.450443		1.00625	0.863779	0.568381	0.121763
	0.877041	0.519241	0.437289	0.175099		0.467954	0.168181				0.436875	0.1755	0.608346	0.127198		Standard deviation		0.0294099	0.227771	0.0872706	0.0725397		0.136929	0.126584	0.123609	0.0125107
	0.800355	0.35883	0.473884	0.652597		0.484153	0.282228				0.296027	0.191989	0.368898	0.119948
	0.836869		0.953508	0.922603		0.428796	0.365727				0.383456	0.0899871	0.696634			one-way ANOVA Tuckey HSD multi comparison test (a = 0.05)		a	b	b	b		a	ab	b	c
	0.480853		0.643656			0.556647	0.363522				0.555665	0.229744	0.405051
	0.205932		0.390722			0.423533	0.293434				0.566112	0.173788	0.325325
	0.743714		0.436106			0.193277	0.328558				0.628765	0.1117	0.779202
	0.650404		0.610215			0.647864	0.2745				0.417759	0.084658	0.805714
	0.606327		0.650708			0.565973	0.142629				0.438799	0.0678595	0.625374
	0.675068		0.996251			0.643	0.187414				0.808648	0.132998	0.584229
	0.450979					0.503092	0.447013				0.787409	0.129405	0.573731
	0.694423					0.492888	0.369719
						0.584213	0.444636
						1.05469	0.605616
						0.514179
						0.462547
						0.649985
						0.289256
						0.437389
						0.386431
						0.75264
number	23	14	21	15		32	25	11	10		22	22	22	14
Mean	0.742678	0.454626	0.788012	0.585473		0.566874	0.345734	0.781738	0.331898		0.565486	0.143951	0.59982	0.165159
Standard deviation	0.237077	0.199312	0.259088	0.241681		0.184743	0.12508	0.346807	0.153451		0.192892	0.048936	0.200456	0.0344547
T-test comparison		RR / RR+hp1		RRRR / RRRR+hp1			RR / RR+hp2		RRRR / RRRR+hp2			RR / RR+hp3		RRRR / RRRR+hp3
Welch two sample T-test																				s
t-value		3.9623		2.4058			5.3695		3.9024			9.9352		9.9443
degree of freedom		31.298		31.546			54.032		14.053			23.698		22.908
p-value		0.0004006		0.02218			1.707e-06		0.001584			6.359e-10		8.848e-10

## Sheet: Figure_6
Figure 6A								Figure 6B															Figure 6C
delta-allele	RRRR∆2			RRRR∆4										F1 R∆4R∆4WW			F1 R∆4R∆4SS					Tetraploid_F2	F1 RRS∆4S∆4			F1 R∆4R∆4SS	F1 R∆4R∆4WW	R∆4R∆4RR
Full-length allele	SSSS	WWWW	RRRR	SSSS	WWWW	RRRR			Tetraploid_F2	RRRR	R∆4R∆4R∆4R∆4	WWWW	SSSS	(+/-)	(+/+)	(-/-)	(+/-)	(+/+)	(-/-)				1	2	3
Germinated	48	45	45	44	49	48		∆∆CT	A	0.161828	-0.668556	13.9042	10.2351	2.21153	-0.626557	6.62311	4.65256	5.44467	3.91941			Germinated	30	24	32	37	45	36
	49	45	47	47	47	48		HPT vs EIF4A	B	-0.161828	-0.199886	11.5094	9.91366	-0.0373567	-1.36646	14.4299	8.9938	3.27593	11.8513				44	22	35	48	47	46
	48	44		42	46				C						-1.02493				12.0481				39	44	24	43	33	50
	46	46		43	48																		40	39	41	44	34	45
	47			44																			44	45	36	39	46	43
				49																			37	47	36	40	48	49
				43				Fold-change	A	0.893892	1.58948	6.52266e-05	0.000829726	0.215905	1.54388	0.0101448	0.0397594	0.022961	0.0660906				42	31	40
Sum_germinated	238	180	92	312	190	96		(2^-∆∆CT)	B	1.1187	1.14861	0.000343027	0.00103679	1.02623	2.57837	4.53071e-05	0.00196153	0.10324	0.000270655				34	49	49
(biological replicate/technical replicate)	(5/1)	(4/1)	(2/1)	(7/1)	(4/1)	(2/1)			C						2.03487				0.000236139			Sum_germinated	310	301	293	251	253	269
																						(biological replicate/technical replicate)	(8/1)	(8/1)	(8/1)	(6/1)	(6/1)	(6/1)
Hyg_resistant	44	43	45	34	49	48
	47	43	47	34	47	47			(biological replicate/technical replicate)	(2/3)	(2/3)	(2/3)	(2/3)	(2/3)	(3/3)	(2/3)	(2/3)	(2/3)	(3/3)			Hyg_resistant	13	23	29	12	43	35
	44	43		6	45				Mean_FC	1.0063	1.36904	0.000204127	0.000933258	0.621069	2.05237	0.00509506	0.0208605	0.0631004	0.0221991				34	18	0	17	44	46
	46	44		31	45				Standard deviation	0.158966	0.311744	0.000196434	0.000146417	0.572987	0.517469	0.00714143	0.0267271	0.0567657	0.0380111				14	21	22	32	31	50
	46			38																			11	5	33	15	34	40
				44					one-way ANOVA Tuckey-multi comparison test (a = 0.05)	bc	ab	c	c	bc	a	c	c	c	c				26	15	19	11	42	43
				28																			22	22	9	0	41	49
Sum_resistant	227	173	92	215	186	95																	0	5	14
Sum_sensitive	11	7	0	97	4	1																	24	10	23
X2	2.9969	0.82286		926.04	0.3182																	Sum_resistant	144	119	149	87	235	263
p-value	0.08343	0.3643		< 2.2e-16	0.5727																	Sum_sensitive	166	182	144	164	18	6
																						X2	2958.9	3709.1	2332.7	3637.6	17.62
																						p-value	< 2.2e-16	< 2.2e-16	< 2.2e-16	< 2.2e-16	2.697e-05
Percent_resistant	91.6667	95.5556	100	77.2727	100	100
	95.9184	95.5556	100	72.3404	100	97.9167																Percent_resistant	43.3333	95.8333	90.625	32.4324	95.5556	97.2222
	91.6667	97.7273		14.2857	97.8261																		77.2727	81.8182	0	35.4167	93.617	100
	100	95.6522		72.093	93.75																		35.8974	47.7273	91.6667	74.4186	93.9394	100
	97.8723			86.3636																			27.5	12.8205	80.4878	34.0909	100	88.8889
				89.7959																			59.0909	33.3333	52.7778	28.2051	91.3043	100
				65.1163																			59.4595	46.8085	25	0	85.4167	100
																							0	16.129	35
																							70.5882	20.4082	46.9388
Mean_percentage	95.4248	96.1226	100	68.1811	97.894	98.9583																Mean_percentage	46.6428	44.3598	52.812	34.094	93.3055	97.6852
standard deviation	3.72202	1.07072	0	25.2559	2.94663	1.47314																standard deviation	25.3524	30.6057	32.9932	23.7809	4.82942	4.45023
																						T-test comparison	1 / F1 R∆4R∆4WW	2 / F1 R∆4R∆4WW	13/ F1 R∆4R∆4WW	F1 R∆4R∆4SS / F1 R∆4R∆4WW		R∆4R∆4RR / F1 R∆4R∆4WW
T-test comparison	R∆2R∆2SS / R∆2R∆2WW		R∆2R∆2RR / R∆2R∆2WW	R∆4R∆4SS / R∆4R∆4WW		R∆4R∆4RR / R∆4R∆4WW																Welch two sample T-test
Welch two sample T-test																						t-value	-5.0844	-4.4501	-3.4229	-5.9769		1.6336
t-value	0.39996		-7.2373	3.0765		-0.59056																degree of freedom	7.6686	7.461	7.3972	5.4117		9.9339
degree of freedom	4.8028		3	6.2822		3.8596																p-value	0.001079	0.00254	0.01019	0.001425		0.1336
p-value	0.7064		0.005441	0.02052		0.5877

## Sheet: Figure_7
	Figure 7B								Figure 7F
	Hygromycin grown		mock			Relative root length to mean of mock [%]			tetraploid_F2	F1 RRSS	F1 RγRγSS	F1 RRSγSγ	F1 RγRγSγSγ
	RRRR	RγRγRγRγ	RRRR	RγRγRγRγ		RRRR	RγRγRγRγ		Germinated	50	50	50	49
Root_length[cm]	1.33308	1.59854	2.38435	2.6919		47.4987	52.3189			48	45	49	50
(of individual plants )	0.95794	1.71674	2.67881	1.58262		34.1322	56.1875			47	50	50	50
	1.51193	1.87506	1.75789	2.18086		53.8712	61.3693			50	49	50	50
	1.197	2.07447	3.12461	3.73116		42.6501	67.8957			50	50	50	50
	0.831135	0.855708	2.31497	2.54017		29.614	28.0066			50	50	50	49
	1.04317	2.65926	3.18881	3.29215		37.1688	87.0356			50	50	50	40
	1.24949	2.46291	3.12944	2.66583		44.5204	80.609				50	50	50
	0.838874	2.31642	2.0333	3.39481		29.8898	75.8145				50	50	50
	1.36217	2.61567	3.11341	3.48379		48.5353	85.6087				50		50
	0.564164	1.50115	3.36198	1.08813		20.1016	49.1316						50
	0.660876	2.49505	2.57425	2.46257		23.5475	81.6611						50
	0.956312	2.12934	2.63077	2.91514		34.0742	69.6916		Sum_germinated	345	494	449	588
	0.788902	2.83922	2.53885	3.63619		28.1092	92.9254		(biological replicate/technical replicate)	(7/1)	(10/1)	(9/1)	(12/1)
	0.925986	1.74175	2.75061	3.64414		32.9936	57.0061
	1.48124	1.48606	2.89681	3.64765		52.7778	48.6376		Hyg_resistant	49	48	48	47
	1.06353	2.55763	3.32128	3.80089		37.8946	83.7091			41	44	47	48
	1.43301	2.65805	3.55081	3.80755		51.0595	86.9959			42	50	45	50
	1.2913	1.08077	3.17621	3.15842		46.01	35.3726			46	47	46	50
	0.963248	1.79592	3.52024	3.62812		34.3213	58.779			39	48	43	48
	0.813356	2.52149	2.0838	3.87782		28.9805	82.5264			44	48	48	47
	1.16431	2.66614		3.15109		41.4854	87.2606			44	47	47	39
	1.08893	2.26636		2.83725		38.7994	74.176				49	45	48
	1.06433					37.923					49	44	47
	0.791766					28.2113					49		48
													48
number	24	22	20	22		24	22						50
Mean	1.05734	2.08699	2.80656	3.05538		37.6737	68.3054		Sum_resistant	305	479	413	570
Standard deviation	0.261096	0.556204	0.515194	0.748454		9.30306	18.2041		Sum_sensitive	40	15	36	18
									X2	99.298	0.12238	45.651	0.17493
									p-value	< 2.2e-16	0.7265	1.413e-11	0.6758
T-test comparison	RRRR	RγRγRγRγ(Hyg) / RRRR(Hyg)		RγRγRγRγ(mock) / RRRR(mock)			RγRγRγRγ(relative) / RRRR(relative)		Percent_resistant	98	96	96	95.9184
Welch two sample T-test										85.4167	97.7778	95.9184	96
t-value		-7.9198		-1.2642			-7.0894			89.3617	100	90	100
degree of freedom		29.251		37.374			30.654			92	95.9184	92	100
p-value		9.235e-09		0.214			6.165e-08			78	96	86	96
										88	96	96	95.9184
										88	94	94	97.5
											98	90	96
											98	88	94
											98		96
													96
													100
									Mean_percentage	88.3969	96.9696	91.9909	96.9447
									Standard deviation	6.10225	1.692	3.73083	1.98982
									T-test comparison		F1 RγRγSS / F1 RRSS	F1 RRSγSγ / F1 RRSS	F1 RγRγSγSγ / F1 RRSS
									Welch two sample T-test
									t-value		-3.6207	-1.3716	-3.5962
									degree of freedom		6.6503	9.4	6.7532
									p-value		0.009284	0.202	0.009334
